# Supplementary material for: Deciphering the pathogenicity of three NKX2-1 variants in ultra-severe forms of childhood interstitial lung disease
Source: PLoS One. 2025 Dec 19;20(12):e0338446. doi: 10.1371/journal.pone.0338446 (PMC12716760; doi:10.1371/journal.pone.0338446)
Supplement: S1 Raw Data — (XLSX) [file pone.0338446.s008.xlsx]

## Sheet: Feuil1
firely/renila fold EV
	SFTPB	EV	WT	G147A	R165W	Y214C		SFTPB	EV	WT	G147A+WT	R165W+WT	Y214C+WT
	N=1	1	7.57	8.28	5.59	1.03		N=1	1	7.57	8.95	6.47	0.55
	N=2	1	5.95	1.51	1.61	0.34		N=2	1	5.95	1.64	1.07	0.51
	N=3	1	4.75	6.33	5.71	1.36		N=3	1	4.75	1.95	1.05	0.53
	N=4	1	1.25	1.09	0.96	0.34
	N=5	1	2.88	4.44	3.66	0.88
	SFTPC	EV	WT	G147A	R165W	Y214C		SFTPC	EV	WT	G147A+WT	R165W+WT	Y214C+WT
	N=1	1	214.21	232.56	347.89	2.4		N=1	1	214.21	179.84	283.37	7.69
	N=2	1	172.81	179.79	251.31	0.96		N=2	1	159.06	165.57	238.36	8.83
	N=3	1	159.06	179.84	238.36	7.69		N=3	1	172.81	140.13	209.88	6.09
	N=4	1	59.8	60.59	141.97	4.73
	N=5	1	62.63	64.79	179.97	3
	TG	EV	WT	G147A	R165W	Y214C		TG	EV	WT	PAX8	WT+PAX8	G147A+WT	R165W+WT	Y214C+WT	G147A+PAX8	R165W+PAX8	Y214C+PAX8
	N=1	1	7.05	6.97	3.16	1.54		N=1	1	7.05	0.87	23.44	5.16	4.09	2.08	23.32	4.011	1.89
	N=2	1	6.35	9.6	2.76	2.78		N=2	1	6.35	1.67	37.74	6.32	6.04	2.4	32.34	7.46	2.4
	N=3	1	6.33	6.42	4.21	1.511		N=3	1	6.33	1.4	30.03	5.67	5.78	1.68	28.5	5.89	2.36
	N=4	1	4.94	4.49	2.39	1.56
	N=5	1	2.02	1.91	1.18	1.08
	TPO	EV	WT	G147A	R165W	Y214C		TPO	EV	WT	PAX8	WT+PAX8	G147A+WT	R165W+WT	Y214C+WT	G147A+PAX8	R165W+PAX8	Y214C+PAX8
	N=1	1	8.85	9.11	2.38	1.32		N=1	1	12.5	11.15	29.2	11.79	7.28	2.79	30.81	8.86	5.13
	N=2	1	7.66	12.53	3.13	0.91		N=2	1	10.5	13.14	24.35	10.1	8.2	2.14	26.7	4.91	4.23
	N=3	1	14.37	12	4.28	1.84		N=3	1	14.52	17.9	17.1	13.1	7.8	0.93	18	3.22	1.25
	N=4	1	8.27	4.65	1.36	0.44
	N=5	1	4.4	5.2	3.8	1.2
